# Supplementary material for: Automated assessment of bone changes in cross-sectional micro-CT studies of murine experimental osteoarthritis
Source: PLoS One. 2017 Mar 23;12(3):e0174294. doi: 10.1371/journal.pone.0174294 (PMC5363908; doi:10.1371/journal.pone.0174294)
Supplement: S1 Dataset — (XLSX) [file pone.0174294.s002.xlsx]

## Sheet: Manual vs. Automated
Subchondral bone plate thickness - Automated (um)	Subchondral bone plate thickness - Manual (um)		Subchondral bone plate volume - Automated (mm^3)	Subchondral bone plate volume - Manual (mm^3)
143.8	133.676		0.0557913	0.0559549
141.433	137.169		0.0496949	0.0529071
145.6	134.741		0.0531016	0.0534992
155.767	164.241		0.0628221	0.063217
154.533	140.653		0.0598217	0.0596168
125.2	120.592		0.0488248	0.0519664
132.733	133.715		0.04696	0.0523275
129.467	125.748		0.0447675	0.0474481
129.733	133.573		0.0471449	0.0529571
151.467	157.477		0.066173	0.0660894
161.8	145.228		0.0625477	0.0612108
148.6	140.263		0.0575986	0.0598907
115.533	114.219		0.0451945	0.0446965
105.6	109.734		0.0387337	0.0401126
115.567	110.564		0.0428425	0.0455562
112.767	109.442		0.0424574	0.0457297
128.6	119.899		0.0500958	0.0518791
102.6	99.8927		0.0403499	0.0397691
115.467	115.673		0.0428745	0.0420543
116.7	112.507		0.0423533	0.0401309
100.433	97.4833		0.0343333	0.0377728
126.533	117.558		0.0493116	0.0508394
116.9	114.116		0.0457104	0.046334
109.8	107.955		0.0430487	0.0434573
Trabecular BV/TV - Automated (%)	Trabecular BV/TV - Manual (%)		Trabecular total volume - Automated (mm^3)	Trabecular total volume - Manual (mm^3)
58.8	63.0139		0.07545	0.0679732
62.7	60.9328		0.076338	0.073291
67	65.8026		0.074775	0.0755174
74.8094	82.1		0.063463	0.0689201
73.5	68.1592		0.071425	0.0774008
59.471	62.6956		0.082425	0.0727906
62.3	59.3331		0.0796	0.0744699
68.369	67.2821		0.080825	0.0781461
71.4	70.0042		0.080725	0.073799
73.4	67.874		0.065075	0.0707515
66.395	67.1104		0.0687	0.0693119
65.823	65.474		0.07365	0.0711106
46.5	48.0078		0.08605	0.0816046
46.7	46.2508		0.089775	0.087725
48.9	48.3229		0.086038	0.081367
45.1	44.4349		0.087958	0.081986
53.5	53.3489		0.08115	0.0785042
45.437	48.9088		0.0909	0.0846325
50	50.476		0.086075	0.0868861
49.603	50.3862		0.085613	0.0886921
47.3	45.1764		0.095463	0.0922645
54.4	54.9853		0.081925	0.0788067
45.253	45.8217		0.085538	0.0835068
46.627	47.6351		0.0882	0.085844
Trabecular bone volume - Automated (mm^3)	Trabecular bone volume - Manual (mm^3)
0.0443988	0.0428326
0.0478705	0.0446582
0.05009	0.0496924
0.0520912	0.0515588
0.0524969	0.0527557
0.0490194	0.0456365
0.0495596	0.0441853
0.055259	0.0525784
0.0516624	0.0576341
0.0477897	0.0480219
0.0456135	0.0465155
0.0484788	0.046559
0.0400099	0.0391766
0.0419524	0.0405735
0.0420326	0.0393189
0.0397028	0.0364304
0.0434522	0.0418811
0.0413026	0.0413927
0.0430364	0.0438566
0.0424662	0.0446886
0.0451213	0.0416817
0.0445879	0.0433321
0.0387084	0.0382642
0.0411251	0.0408919

## Sheet: Subchondral bone compartments
Subchondral bone plate volume (mm^3)
Time (weeks)	Medial - DMM										Lateral - DMM										Medial - Contralateral										Lateral - Contralateral
0	0.055791	0.049695	0.053102	0.062822	0.059822	0.048825					0.045195	0.038734	0.042843	0.042457	0.050096	0.04035					0.04696	0.044768	0.047145	0.066173	0.062548	0.057599					0.042875	0.042353	0.034333	0.049312	0.04571	0.043049
1	0.06452	0.051044	0.049766	0.050062	0.100013	0.059934					0.0460611	0.0419641	0.042124	0.0383464	0.0476997	0.0431431					0.057261	0.057679	0.050693	0.049138	0.092494	0.059042					0.041222	0.047781	0.042153	0.038209	0.052068	0.046667
2	0.090191	0.053076	0.091264	0.064225	0.066757	0.080321					0.0346	0.0364	0.0434	0.0403	0.0366	0.0417					0.069061	0.056276	0.070681	0.055038	0.042017	0.074752					0.044561	0.041035	0.051331	0.035032	0.032228	0.037289
4	0.083657	0.058462	0.05903	0.066227	0.064808	0.0703	0.059933	0.055835	0.107922	0.092464	0.0330746	0.0392256	0.0367166	0.0367054	0.0379803	0.0361041	0.0414421	0.0370774	0.0446985	0.0451611	0.060466	0.052021	0.043487	0.056264	0.049184	0.068437	0.058191	0.057548	0.072731	0.073203	0.03763	0.038386	0.038845	0.037452	0.032444	0.043893	0.038089	0.038763	0.05122	0.043134
8	0.092591	0.096126	0.052933	0.078146	0.054394	0.084229	0.08977	0.083392	0.096645		0.0358	0.0388	0.0366	0.0391	0.0381	0.0387	0.0395	0.034	0.0492		0.068023	0.073005	0.0496	0.080504	0.053663	0.07028	0.072218	0.05002	0.061128		0.035991	0.040469	0.041268	0.040079	0.037976	0.046814	0.038423	0.030316	0.028086
12	0.109594	0.107178	0.072446	0.112008	0.076037	0.103475	0.064003	0.094453	0.064252	0.063562	0.044089	0.0339629	0.0326442	0.033545	0.0484801	0.0404425	0.0312849	0.0494933	0.035769	0.0378131	0.0769019	0.0874636	0.0735232	0.101281	0.0716924	0.0730889	0.0570624	0.0885612	0.0473809	0.063957	0.0421945	0.047731	0.0371855	0.038337	0.0456571	0.0409212	0.0352811	0.0412831	0.0292598	0.0428226
Subchondral bone plate thickness (um)
Time (weeks)	Medial - DMM										Lateral - DMM										Medial - Contralateral										Lateral - Contralateral
0	143.8	141.433	145.6	175.767	154.533	125.2					115.533	105.6	115.567	112.767	128.6	102.6					132.733	129.467	129.733	171.467	161.8	148.6					115.467	116.7	90.433	126.533	116.9	109.8
1	169.4	135.333	135.467	137.367	266.3	158.4					120.4	110.267	111.9	102.3	125.467	113.133					157.867	151.433	137.033	134	245.067	155.9					110.867	125.067	111.733	102.367	136.933	122.667
2	266.833	160.9	250.2	186.367	194.367	234.167					98.367	102.833	114.5	112.467	102.5	116.333					189.8	153.033	194.7	162.667	129.267	227.533					118.03	108.1	135	99.9	93.167	109.47
4	261.2	156.733	160.633	190.233	178.9	210.467	173.433	162.067	300.867	261.067	102.5	102.633	96.767	103.733	102.6	101.567	116.533	106.2	122.233	122.733	186.167	137.8	115.533	155.067	142.7	193.333	170.467	160.233	200.133	207.2	112.6	100.033	102.567	102.733	92.733	119.8	106.767	105.067	138.367	118.3
8	254.933	261.367	141.567	212.833	148.733	245.067	258.167	250.967	270.933		94.5	101.633	95.967	103.433	101.833	111.5	110.267	101.233	133.067		183.533	199.633	133.5	218.9	146.633	196.367	208.567	158	197.367		94.767	107.1	109.23	105.53	101.33	128.3	107.1	96.4	88.667
12	300.9	296.467	201.233	305.133	204.467	284.333	187.8	260.533	174.6	182.8	117.167	90.367	88.633	87.633	129.533	108.467	89.767	134.2	94.733	110.267	211.333	235.3	201.2	277.5	194.833	200.733	163.167	256.933	133.9	176.967	115.067	126.3	99.6	101.9	121.033	110.433	100.433	115.067	82.533	113.267
20	293.133	326.733	335.767	283.933	301.133						99.733	90.8	91.267	81.533	82.667						168.667	267.967	232.733	217.867	211.233						122.033	127.833	105.433	105.133	121.733
Trabecular total volume (mm^3)
Time (weeks)	Medial - DMM										Lateral - DMM										Medial - Contralateral										Lateral - Contralateral
0	0.07545	0.076338	0.074775	0.063463	0.071425	0.082425					0.08605	0.089775	0.086038	0.087958	0.08115	0.0909					0.0796	0.080825	0.080725	0.065075	0.0687	0.07365					0.086075	0.085613	0.095463	0.081925	0.085538	0.0882
1	0.06585	0.078625	0.078575	0.077863	0.029513	0.069975					0.084225	0.088025	0.0874125	0.0910125	0.082325	0.08695					0.070175	0.0725875	0.0779875	0.079125	0.037475	0.0709125					0.0878	0.082475	0.087475	0.090988	0.078025	0.083375
2	0.029313	0.069038	0.03555	0.059488	0.056488	0.041563					0.0924875	0.0908125	0.0864375	0.0872	0.0909375	0.08575					0.0582	0.0719875	0.0563625	0.068375	0.0809	0.04405					0.085113	0.088838	0.079538	0.091913	0.094438	0.088325
4	0.031425	0.0706	0.069138	0.058038	0.062288	0.05045	0.064338	0.0686	0.01655	0.031475	0.0909375	0.0908875	0.0930875	0.090475	0.0909	0.0912875	0.085675	0.08955	0.0835375	0.08335	0.0595625	0.0777	0.08605	0.0719372	0.0758625	0.056875	0.06545	0.0692875	0.054325	0.051675	0.08715	0.091863	0.090913	0.09085	0.0946	0.08445	0.089338	0.089975	0.077488	0.085013
8	0.033775	0.031363	0.07705	0.049563	0.0736	0.037475	0.032563	0.035263	0.027775		0.0939375	0.0912625	0.0943214	0.0905875	0.0911875	0.0875625	0.088025	0.0914125	0.079475		0.06055	0.0545125	0.0793125	0.0472875	0.0743875	0.0557375	0.0511625	0.070125	0.0553625		0.093838	0.089213	0.088413	0.0898	0.091375	0.081263	0.090105	0.093225	0.096125
12	0.016538	0.0182	0.053913	0.01495	0.0527	0.02275	0.05895	0.031675	0.0639	0.060825	0.0854375	0.0954875	0.0961375	0.0974776	0.0808	0.0887	0.0957125	0.07905	0.09385	0.088025	0.050125	0.0411375	0.053925	0.0253125	0.0563125	0.0541	0.0681875	0.033025	0.0791625	0.0630125	0.086225	0.082013	0.092025	0.091163	0.083988	0.087963	0.091713	0.086225	0.098425	0.087769
20	0.01945	0.00685	0.0034625	0.0229	0.01645						0.091975	0.095325	0.09515	0.0988	0.098375						0.066125	0.0288875	0.0421	0.047675	0.0501625						0.083613	0.081438	0.089838	0.08995	0.084562
Trabecular BV/TV (%)
Time (weeks)	Medial - DMM										Lateral - DMM										Medial - Contralateral										Lateral - Contralateral
0	58.8	62.7	67	82.1	73.5	59.471					46.5	46.7	48.9	45.1	53.5	45.437					62.3	68.369	71.4	73.4	66.395	65.823					50	49.603	47.3	54.4	45.253	46.627
1	81.23	73.257	66.434	73.667	89.655	76.458					51.409	47.953	45.514	48.018	56.377	48.357					76.909	77.454	59.306	73.646	85.253	75.751					50.92	54.222	44.571	46.527	53.33	49.516
2	83.963	75.236	83.854	71.603	82.008	81.833					44.431	43.836	49.783	48.094	47.405	49.381					79.565	68.489	76.299	68.615	64.759	78.662					49.183	45.98	53.217	44.196	42.793	44.257
4	83.038	66.44	73.572	79.283	76.077	85.656	85.353	66.104	87.095	88.218	48.138	46.497	47.296	43.69	49.692	45.277	53.712	46.244	51.668	54.435	70.481	65.385	62.638	63.545	71.847	79.952	76.008	63.517	82.732	83.795	51.402	43.183	47.602	43.414	45.432	49.449	48.838	41.62	53.872	54.48
8	80.338	76.923	67.525	79.858	67.19	78.21	87.187	84.738	84.387		52.239	45.748	44.571	47.211	46.481	47.288	50.93	42.407	55.08		80.132	81.597	70.343	78.331	66.3	76.805	76.9	75.792	74.475		49.654	46.474	44.651	49.044	43.588	48.149	45.223	40.872	43.616
12	82.726	85.233	75.562	87.452	76.473	71.225	72.151	75.705	66.637	69.401	48.946	52.694	46.37	44.202	53.008	49.314	47.03	52.235	45.894	44.907	75.803	80.656	80.048	90.611	76.611	83.157	67.097	81.261	54.537	66.281	50.193	54.583	50.167	48.34	49.913	48.648	44.47	50.51	42.565	50.277
20	82.563	82.162	91.043	82.538	81.72						50.653	45.31	48.344	43.836	47.679						76.337	84.839	80.681	74.481	71.54						53.074	51.938	54.087	56.217	51.139
Subchondral BMD (g/cm^3)
Time (weeks)	Medial - DMM										Lateral - DMM										Medial - Contralateral										Lateral - Contralateral
0	1.092	1.155	1.106	1.179	1.171	1.135					1.104	1.186	1.117	1.182	1.212	1.179					1.156	1.058	1.129	1.182	1.201	1.191					1.191	1.055	1.121	1.152	1.155	1.132
1	0.9879	0.7123	0.6723	0.6349	0.896	0.88					0.9754	0.7134	0.6859	0.6432	0.921	0.8931					0.6599	1.1391	0.6585	0.6567	0.9859	0.9427					0.6438	1.1501	0.6783	0.6418	0.9991	0.9681
2	0.6975	0.7564	1.2551	0.6894	0.7091	1.0177					0.6749	0.7858	1.2589	0.7095	0.7161	0.9959					1.1136	1.168	1.2199	1.0258	0.6582	0.94					1.1657	1.2352	1.2642	1.0393	0.6631	0.9408
4	0.9311	1.1219	1.1582	1.0016	1.011	0.9771	0.6946	1.0046	1.0622	1.0341	0.8739	1.1826	1.0855	0.9691	0.9829	0.9585	0.6723	0.9731	0.983	0.9864	0.6779	1.1485	1.1797	0.9946	0.6987	1.0189	0.6726	0.9276	0.9672	0.9666	0.6661	1.1605	1.156	0.9815	0.6732	1.0024	0.6843	0.8968	0.9546	0.9334
8	1.2761	1.2845	1.2521	1.2761	1.2401	0.7468	0.9998	0.738	1.0101		1.231	1.2101	1.243	1.2163	1.2561	0.7127	0.9716	0.689	0.9923		1.2409	1.2326	1.2615	1.2969	1.2856	1.0369	0.6985	0.6868	0.7387		1.2445	1.238	1.2398	1.2509	1.2273	0.9907	0.6778	0.6653	0.708
12	1.0822	1.1064	1.006	1.0943	1.1725	1.0289	0.7303	1.0159	0.7401	0.7522	1.0308	1.0157	0.9471	1.0195	1.1224	0.9586	0.7119	0.9621	0.7192	0.6852	1.1051	1.1757	1.0473	1.0672	1.0862	1.0671	0.7121	0.7414	0.7713	0.994	1.0412	1.1529	0.9946	1.0289	1.0776	1.0052	0.6852	0.7601	0.7181	0.9993
20	1.4589	1.2184	1.2942	1.2374	1.2688						1.3724	1.1126	1.1903	1.087	1.1553						1.3905	1.4083	1.3474	1.3798	1.4627						1.3784	1.3861	1.3573	1.3258	1.4012
Trabecular BMD (g/cm^3)
Time (weeks)	Medial - DMM										Lateral - DMM										Medial - Contralateral										Lateral - Contralateral
0	0.819	0.926	0.941	1.11	1.021	0.844					0.687	0.765	0.711	0.713	0.799	0.725					0.91	0.858	0.963	1.045	0.958	0.929					0.751	0.708	0.703	0.815	0.7	0.702
1	0.9051	0.6039	0.5485	0.5495	0.8246	0.7969					0.5517	0.4062	0.3718	0.345	0.5718	0.5267					0.6565	0.9768	0.5511	0.55	0.8864	0.8783					0.4609	0.6975	0.399	0.3569	0.5961	0.6177
2	0.6127	0.6918	1.0141	0.6231	0.6403	0.8445					0.4004	0.4652	0.7013	0.4326	0.4126	0.6267					0.9624	1.004	1.0569	0.9393	0.5804	0.7476					0.6184	0.7054	0.7921	0.604	0.3532	0.5584
4	0.8448	0.9204	0.8642	0.8442	0.8901	0.7756	0.6982	0.8714	0.7275	0.9806	0.621	0.6833	0.6845	0.5711	0.6107	0.6058	0.423	0.6304	0.6447	0.651	0.6169	0.9386	0.8986	0.8252	0.6447	0.924	0.6438	0.7326	0.9065	0.8872	0.4888	0.5509	0.7334	0.6069	0.3633	0.6363	0.4067	0.5076	0.6139	0.6188
8	1.125	1.0367	0.991	1.1772	1.0014	0.6398	0.938	0.6478	0.9407		0.7385	0.731	0.7477	0.7272	0.7743	0.4202	0.6181	0.3481	0.5776		1.1615	1.1573	1.059	1.0858	0.9756	0.9481	0.6602	0.6586	0.719		0.783	0.7698	0.7351	0.7778	0.7633	0.6205	0.3421	0.454	0.4054
12	0.8836	0.9828	0.8995	1.0126	0.995	0.913	0.6622	0.8601	0.6255	0.661	0.6246	0.6483	0.5764	0.5995	0.7418	0.6384	0.4301	0.6036	0.4654	0.4354	0.8966	1.0438	0.9591	0.9754	0.959	0.9699	0.5641	0.6519	0.5199	0.801	0.7093	0.7204	0.6291	0.5943	0.6582	0.5718	0.409	0.4597	0.4263	0.6031
20	1.2994	0.8536	1.0139	0.988	1.1142						0.8669	0.6331	0.7112	0.6856	0.7396						1.1905	1.311	1.218	1.1943	1.1248						0.8446	0.885	0.8905	0.8859	0.8931

## Sheet: Osteophyte volume
Osteophyte volume (mm^3)
Time (weeks)		Automated											Manual
0	0.0110244	0.02196	0.0458069	0.0137733
1	0	0.0221365	0.0139661	0.0470737	0.012781
2	0.0583351	0.0596853	0.0326004	0.0374413	0.0164059				0.0478173	0.0619061	0.0570374	0.0493	0.0826804
4	0.0831169	0.113375	0.100598	0.13724	0.141322	0.0701484	0.0915243	0.0240467	0.106659	0.0884466	0.110072	0.0787531	0.125739	0.126137	0.0679674	0.103331	0.161065
8	0.0563896	0.0985851	0.0588306	0.147514	0.0795281	0.165011			0.11509	0.119378	0.0967997	0.148783	0.0879853	0.143355	0.119631	0.101503
12	0.0911275	0.155424	0.139165	0.152925	0.120195	0.116275	0.0514766	0.0130019	0.12568	0.148899	0.117278	0.150629	0.141342	0.109075	0.109953	0.117744
20	0.120783	0.208173	0.167925	0.136263	0.193493				0.182125	0.174341	0.188199	0.130374	0.241539
												`

## Sheet: Cartilage histopathology score
Summed histopathology score of cartilage
Time (weeks)	Medial - DMM						Lateral - DMM						Medial - Contralateral						Lateral - Contralateral
1	2	3.5	0	0	5	3.5	0.5	0	0	0	0	0.5	0	0	1	0.5	1	1	0	0	0.5	0	0	0
2	6	2.5	5	5.5	1	5.5	1	0	2.5	0	0	3	0.5	1	0.5	1.5	1.5	0	1	0.5	1.5	0	0	0
4	5.5	4	3.5	1	6		0	2	1	0	0		1.5	1	1	0	0		0	0	1	0	0
8	8	9	6	3.5			0	0	0.5	0.5			0.5	0.5	1.5	1			0	0	1	0
12	18	6.5	8.5	7	7	18	2.5	1	2	1.5	0	8.5	3	0.5	2	0	0	0	2.5	1.5	3	0	0.5	2.5
20	13	28	30	30	23		1	2.5	2	1	1.5		0.5	1.5	1	0.5	0		0.5	0	0	0	0

## Sheet: Epiphyseal volume
Epiphyseal volume (mm^3)
Time (weeks)				DMM-operated								Contralateral
0	2.95768	3.07974	2.76646	2.81394	3.10563	2.91092			3.01689	3.03005	2.82924	2.88683	3.15348	3.07766
1	3.17573	2.71038	3.23503	2.93067	3.46728	2.97368			3.16354	3.08892	3.24224	2.90468	3.39643	3.11794
2	3.06667	3.12741	3.4809	3.24959	2.86007	3.50983			3.21266	3.26656	3.41637	3.69494	2.85603	3.56623
4	3.49761	3.37249	3.42215	3.65011	3.67108	3.49293			3.12946	3.27229	3.38345	3.5652	3.30617	3.33731
8	3.74914	3.48827	3.63186	3.88069	3.7134	4.12363	3.2422	3.72811	3.5862	3.18786	3.37489	3.22696	3.59841	3.69991	3.13452	3.37628
12	3.83837	4.14145	3.3713	3.95008	3.84571	3.90174			3.73854	3.89056	3.10477	3.60729	3.44969	3.67084
20	3.98829	4.03273	4.319	3.87214	4.2012				3.94055	3.97836	4.20265	3.71407	4.16177

## Sheet: 5 vs. 10 um resolution 
Subchondral bone plate thickness - 10 um (um)		Subchondral bone plate thickness - 5 um (um)
Medial	Lateral	Medial	Lateral
240.667	94.933	202.467	100.367
237.333	78.133	184.067	75.7
96	104.533	88.433	92.3
229.467	121.467	183.2	104
256.533	111.333	191.867	103.467
152.8	96.4	138.933	82
231.067	103.067	174.3	81.567
101.6	90	87.533	74.267
287.2	87.6	143.033	83.733
274.133	117.067	222.233	115.333
Subchondral bone plate volume - 10 um (mm^3)		Subchondral bone plate volume - 5 um (mm^3)
Medial	Lateral	Medial	Lateral
0.093738	0.039127	0.076298	0.038781
0.092488	0.032829	0.068899	0.029563
0.039535	0.042751	0.033803	0.03562
0.089592	0.049056	0.067998	0.039921
0.099661	0.045288	0.072006	0.039575
0.060771	0.039726	0.051554	0.031439
0.090179	0.042164	0.065437	0.031703
0.041531	0.037262	0.033055	0.028958
0.111322	0.036435	0.054071	0.032404
0.106236	0.047393	0.082627	0.044063
Trabecular total volume - 10 um (mm^3)		Trabecular total volume - 5 um (mm^3)
Medial	Lateral	Medial	Lateral
0.03725	0.0919	0.05345	0.091738
0.0385	0.0982	0.06035	0.100988
0.0915	0.0883	0.0962125	0.094763
0.04145	0.08195	0.060675	0.090375
0.0313	0.08575	0.057425	0.090575
0.0702	0.09135	0.077275	0.098625
0.04085	0.08885	0.0640125	0.098788
0.0894	0.09375	0.09655	0.101525
0.0198	0.09465	0.0757375	0.097975
0.0247	0.0836	0.0460375	0.086125
Trabecular bone volume - 10 um (mm^3)		Trabecular bone volume - 5 um (mm^3)
Medial	Lateral	Medial	Lateral
0.033929	0.057671	0.0468744	0.0526061
0.034801	0.059331	0.0496494	0.0540545
0.059213	0.06079	0.0451624	0.047657
0.036243	0.051178	0.0504521	0.0489634
0.0289	0.060342	0.0491224	0.0547771
0.059177	0.061317	0.0580036	0.0483946
0.032817	0.06133	0.0500102	0.0489957
0.067649	0.062746	0.059108	0.0473091
0.017945	0.052014	0.0568191	0.0517965
0.023177	0.058531	0.0399347	0.0506767
Trabecular BV/TV - 10 um (%)		Trabecular BV/TV - 5 um (%)
Medial	Lateral	Medial	Lateral
91.1	62.8	87.7	57.3
90.4	60.4	82.3	53.5
64.7	68.8	46.9	50.3
87.4	62.5	83.2	54.2
92.3	70.4	85.5	60.5
84.3	67.1	75.1	49.1
80.3	69	78.1	49.6
75.7	66.9	61.2	46.6
90.6	55	75	52.9
93.8	70	86.7	58.8
